# Supplementary material for: Sequencing and de Novo Assembly of Abaca (Musa textilis Née) var. Abuab Genome
Source: Genes (Basel). 2021 Aug 2;12(8):1202. doi: 10.3390/genes12081202 (PMC8392402; doi:10.3390/genes12081202)
Supplement: Supplementary file 1 [file genes-12-01202-s001.zip]

Archive with 1 entries (1 files):
- genes-1202454-supplementary.pdf
